# Supplementary material for: Triterpenoid and Steroid Content of Lipophilic Extracts of Selected Medicinal Plants of the Mediterranean Region
Source: Molecules. 2023 Jan 10;28(2):697. doi: 10.3390/molecules28020697 (PMC9866667; doi:10.3390/molecules28020697)
Supplement: Supplementary file 1 [file molecules-28-00697-s001.zip]

Archive with 1 entries (1 files):
- molecules-2101793-supplementary.pdf
